# Supplementary material for: Using the First-Eye Back-Calculated Effective Lens Position to Improve Refractive Outcome of the Second Eye
Source: J Clin Med. 2022 Dec 26;12(1):184. doi: 10.3390/jcm12010184 (PMC9820906; doi:10.3390/jcm12010184)
Supplement: Supplementary file 1 [file jcm-12-00184-s001.zip]

Archive with 1 entries (1 files):
- jcm-2085180-supplementary.png
